# Supplementary material for: Epidemiological Trends of Urolithiasis at the Global, Regional, and National Levels: A Population-Based Study
Source: Int J Clin Pract. 2022 Mar 30;2022:6807203. doi: 10.1155/2022/6807203 (PMC9159214; doi:10.1155/2022/6807203)
Supplement: Supplementary Materials — The supplementary material file 1: the supplementary tables and figures are already cited in our manuscript “Epidemiological trends of urolithiasis at the global, regional, and national levels: a population-based study.” The supplementary material file 2: figures are already cited in the manuscript “Epidemiological trends of urolithiasis at the global, regional, and national levels: a population-based study.” [file 6807203.f1.zip]

Archive with 6 entries (6 files):
- 6807203.f1/~$Table1.doc
- 6807203.f1/Table1.doc
- 6807203.f1/Table2.doc
- 6807203.f1/Table3.doc
- 6807203.f1/The supplementary material file 1.pdf
- 6807203.f1/The supplementary material file 2.docx
